# Supplementary material for: PLS-DA Model for the Evaluation of Attention Deficit and Hyperactivity Disorder in Children and Adolescents through Blood Serum FTIR Spectra
Source: Molecules. 2021 Jun 3;26(11):3400. doi: 10.3390/molecules26113400 (PMC8199998; doi:10.3390/molecules26113400)
Supplement: Supplementary file 1 [file molecules-26-03400-s001.zip]

Archive with 1 entries (1 files):
- molecules-1211833-supplementary.pdf
